# Supplementary material for: Spray-Drying Microencapsulation of Andean Blueberry (Vaccinium meridionale Sw.) Anthocyanins Using Prickly Pear (Opuntia ficus indica L.) Peel Mucilage or Gum Arabic: A Comparative Study
Source: Foods. 2023 Apr 27;12(9):1811. doi: 10.3390/foods12091811 (PMC10178270; doi:10.3390/foods12091811)
Supplement: Supplementary file 1 [file foods-12-01811-s001.zip]

Archive with 1 entries (1 files):
- foods-2329690-supplementary.pdf
